# Supplementary material for: Evaluation of the short form of “Experience in Close Relationships” (Revised, German Version “ECR-RD12”) - A tool to measure adult attachment in primary care
Source: PLoS One. 2018 Jan 23;13(1):e0191254. doi: 10.1371/journal.pone.0191254 (PMC5779670; doi:10.1371/journal.pone.0191254)
Supplement: S1 File — (CSV) [file pone.0191254.s001.csv]

Center	Sex	AgeGroup	Age	Partner	Education	HA01	Health	Lifesatisfaction	ECR01	ECR02	ECR03U	ECR04U	ECR05	ECR06	ECR07	ECR08	ECR09U	ECR10	ECR11	ECR12U	SWE01	SWE02	SWE03	SWE04	SWE05	SWE06	SWE07	SWE08	SWE09	SWE10
2	1	4	59	2		5	5.5	3.5	1	1	1	1	1	1	1	1	1	1	1	1	4	3	3	3	3	3	3	3	3	3
1	1	5	64	1		10	6	6	1	1	1	1	1	1	1	1	1	1	1	1	4	4	4	3	4	3	4	4	4	3
1	2	6	86	1		10	8	9	1	1	1	1	1	1	1	1	1	1	1	1	4	3	3	4	3	4	3	4	3	4
1	2	5	67	1		4	8.5	9.5	1	1	1	1	1	1	1	1	1	1	1	1	4	4	3	3	3	3	4	4	4	4
1	1	5	60	1		34	6	6	1	1	1	1	1	1	1	1	1	1	7	1	4	4	4	4	4	4	4	4	4	4
1	1	4	56	1		3	4	4	7	6	1	2	6	1	2	2	1	2	6	2	3	3	2	2	3	2	3	1	2	3
2	1	5	65	1		15	6	7	3	3	3	3	3	3	3	3	3	3	3	3	3	3	3	2	2	2	2	2	2	1
2	2	6	75	2		15	7.5	0.5	7	7	3	3	7	3	3	5	3	5	5	3	4	3	3	3	2	3	3	1	3	2
1		6	9						3	3	3	3	3	3	3	3	3	3	3	3	4	4	3	3	3	4	3	3	3	3
1	1	6	74	1		3	8	8	2	1	7	7	1	6	6	1	7	1	1	7	3	3	3	3	3	3	3	2	3	2
2	1	6	76	1		38	6	7	1	1	7	7	1	6	7	4	1	7	7	7	3	3	3	3	4	3	4	3	4	3
1	2	6	75	1	1	20	5	5	1	1	1	1	1	1	1	6	2	1	1	7	1	3	3	2	2	2	2	2	2	2
1	1	6	84	1	1	3	5	7	6	1	2	1	1	1	1	1	1	2	1	1	4	3	3	2	2	3	3	2	3	2
1	2	6	70	1	1	5	7	9	1	1	1	1	1	1	1	1	1	1	1	1	3	4	2	3	4	3	3	2	3	2
2	2	6	73	1	1	9	7.5	8.5	1	1	1	1	7	1	1	1	7	1	1	1	2	4	4	3	3	2	4	3	4	2
2	1	2	36	1	1	16	8	9	2	1	1	1	1	1	1	1	1	1	1	7	3	4	3	2	2	1	3	3	2	3
1	2	1	24	1	1	15	5	8	7	2	4	1	1	1	1	4	2	5	4	2	3	3	2	2	3	1	3	3	2	3
2	1	5	63	2	1	5	6	5	1	1	1	1	1	1	1	1	1	1	1	1	4	4	3	3	3	3	4	3	3	3
2	1	3	40	1	1	18	6	5	7	6	1	1	6	1	1	6	1	2	2	1	3	3	3	3	3	3	3	3	3	3
2	2	4	53	2	1	20	3	5	1	1	3	1	1	1	1	1	2	1	1	2	3	3	3	3	3	3	3	3	3	3
2	2	2	31	1	1	0.5	5	10	5	2	4	1	2	3	4	1	4	3	2	5	4	4	4	3	3	3	3	3	3	3
1	2	3	48		1	2	6	8	3	3	2	1	3	1	1	6	3	3	1	2	3	3	3	3	4	3	3	3	3	3
2	1	2	32	2	1	0.5	2	10	7	6	1	1	1	7	7	7	1	7	7	1	4	4	4	4	4	3	3	3	3	3
2	2	4	55	2	1		8	9	2	1	2	1	1	1	1	1	2	1	1	1	3	4	3	3	4	4	3	3	3	3
2	1	5	63	1	1	4	9.5	9.5	1	1	1	1	1	1	1	1	1	1	1	1	4	4	4	4	4	4	4	4	4	3
2	1	6	73	1	1	21	5.5	8.5	1	1	1	1	1	1	1	1	1	1	1	1	4	4	4	3	3	3	4	3	3	4
2	2	5	65	1	1	25	5	7	7	1	1	1	1	1	7	1	1	7	7	1	1	4	4	4	1	4	4	1	4	4
1	2	6	71	1	1	5	2.5	9	1	1	1	1	1	1	1	1	1	1	1	1	3	3	4	4	4	3	4	3	4	4
1	1	6	79	2	1	35	6.5	9.5	1	1	1	1	1	1	1	1	1	1	1	1	4	4	4	3	4	4	4	3	4	4
2	2	5	60	1	1	6	9	10	5	5	1	1	5	1	1	5	1	5	5	1	4	3	3	3	4	4	4	4	4	4
1	2	6	74	1	1		6.5	8.5	1	1	1	1	1	1	1	1	1	1	1	1	4	4	4	4	4	4	4	4	4	4
2	1	6	70	1	1	20	8	9	1	1	1	1	1	1	1	1	1	1	7	1	1	4	4	4	4	4	4	4	4	4
1	2	6	84		1	4	8.5	8.5	7	7	1	1	1	1	1	1	1	1	1	1	4	4	4	4	4	4	4	4	4	4
1	1	6	78	1	1	4	8.5	8.5	2	2	1	1	1	2	2	1	1	2	2	1	4	4	4	4	4	4	4	4	4	4
2	1	4	52	1	1	22	4	4	5	5	3	2	5	2	2	6	3	2	4	4	3	3	2	2	3	3	3	3	2	2
1	2	6	71	2	1	34	5	6	2	2	2	2	2	2	2	2	2	2	2	2	4	3	2	3	3	3	2	3	3	2
2	1	3	46	1	1	16	5	5	1	1	2	2	1	2	2	1	2	1	1	2	4	4	3	3	3	3	2	3	3	2
1	2	1	21	2	1	21	9	8	3	3	2	2	3	2	2	3	2	3	3	2	4	3	3	3	3	3	3	2	3	3
1	2	5	66	1	1	1	7	9	2	1	2	2	2	2	2	2	2	2	2	2	3	3	2	2	3	2	3	3	3	3
2	2	4	53	1	1	19	4	6	7	7	2	2	7	1	2	7	1	7	7	1	3	3	3	3	3	3	3	3	3	3
2	1	4	50	2	1	0.5	4.5	3.5	2	2	2	2	2	2	2	2	2	2	2	2	3	3	3	3	3	3	3	3	3	3
2	1	5	60		1	20	5	5	1	1	6	2	2	2	2	2	2	2	2	2	3	3	3	3	3	3	3	3	3	3
2	1	5	60	2	1	12	5	9	2	2	2	2	2	2	2	2	2	2	2	2	3	3	4	3	3	3	3	3	3	3
2	1	6	77	1	1	13	4.5	8.5	2	2	2	2	2	2	2	2	2	2	2	2	4	4	4	3	4	3	3	3	3	3
2	2	3	47	2	1	3	4.5	4.5	2	2	2	2	2	2	2	2	2	2	2	2	4	4	3	2	3	4	4	3	3	3
2	2	5	62	1	1	20	9	9	1	1	1	2	6	1	1	1	2	1	1	1	3	4	3	4	3	3	3	4	4	3
2	1	5	69	1	1	6	9	9	1	1	1	2	1	1	1	1	2	1	1	2	4	4	3	4	4	4	3	4	4	3
1	1	6	71	1	1	40	4	9	1	1	2	2	1	2	2	1	2	1	1	2	3	4	3	4	4	4	4	4	4	3
2	1	2	39	1	1	20	6	6	1	1	4	2	1	1	3	1	2	1	1	1	3	3	4	4	3	4	4	3	3	4
2	1	2	34		1	28	7	9	6	6	5	3	5	1	1	7	5	4	5	1	3	3	3	2	3	1	2	2	2	2
2	2	6	75	1	1	4	2	5	3	3	3	3	3	3	2	6	2	2	2	2	3	3	3	2	2	2	2	2	2	2
1	1	6	86	2	1	8	7.5	8.5	5	5	3	3	5	3	3	5	3	5	5	3	3	4	3	3	2	3	3	2	3	2
1	1	6	83	2	1	4	7.5	3.5	3	3	3	3	3	3	3	3	3	3	3	3	4	3	2	2	3	3	3	3	3	2
1	1	6	75	1	1	25	4	4	3	3	3	3	3	3	3	3	3	3	3	3	2	2	2	3	3	3	2	2	1	2
2	2	6	75	1	1	19	4	7	2	2	3	3	2	3	3	2	3	2	3	2	3	3	2	3	3	3	3	2	3	3
2	1	5	61	1	1	15	5	5	3	3	3	3	3	3	3	3	3	3	3	3	3	3	2	3	3	3	2	3	3	3
2	1	6	9	1	1	12	4	5	5	5	3	3	5	4	1	1	7	3	3	5	3	3	3	3	3	3	3	3	3	3
2	2	5	67	1	1	7	6	7	1	1	1	3	2	6	1	2	1	1	2	6	3	3	3	4	4	4	4	3	4	3
1	2	6	76	1	1	4	5	8	3	3	1	3	3	1	3	3	1	3	3	1	3	3	4	3	4	3	3	4	3	4
2	1	3	41	1	1	10	3	10	3	3	3	3	3	3	3	3	3	3	3	3	3	4	4	2	4	4	4	4	4	4
2	2	4	57	1	1	3	8	6	5	4	3	3	5	6	4	6	6	5	6	6
2	2	6	72	1	1	4	6	8	5	5	4	4	5	4	4	5	4	5	5	4	2	2	2	2	1	2	3	3	3	2
1	1	4	52	1	1	3	8	5	1	1	2	4	4	1	1	1	1	1	1	4	3	3	3	3	3	3	3	3	3	3
2	2	5	68	1	1	20	8	8	5	5	4	4	5	3	4	5	4	6	5	4	4	4	4	3	3	3	4	4	3	4
1	1	4	57	1	1	22	2	2	4	3	5	5	3	5	5	3	5	3	3	5	3	3	3	2	2	3	3	3	2	2
1	2	4	55	1	1	5	3	3	4	4	2	6	2	6	2	7	6	4	7	4	2	3	2	2	2	2	2	2	2	2
2	2	5	64	1	1	17	3	4	5	3	4	6	3	2	2	4	6	2	2	2	3	3	3	2	3	3	3	3	3	3
2	2	4	54	1	1	18	5	7	1	1	1	7	1	1	1	1	1	7	1	1	3	3	3	4	4	3	3	3	3	3
2	1	5	67	1	1	4	7	7	1	1	7	7	1	1	1	1	7	1	1	7	3	3	3	2	2	4	4	3	3	3
2	1	3	47	1	1	6	5	6	1	1	7	7	1	1	1	1	1	1	1	1	3	3	3	3	4	4	4	3	3	3
2	2	4	57		1	26	10	10	1	1	1	7	1	2	1	1	1	1	1	1	3	4	4	4	4	4	3	3	4	3
1	2	6	74	2	1	4	5	6	7	1	3	7	1	1	7	1	3	1	1	6	3	4	3	2	4	4	4	4	3	4
2	1	5	63	2	1	20	9	8	1	1	7	7	7	7	7	7	7	1	1	1	4	4	4	4	4	4	4	4	4	4
2	1	6	70	2	1		5	5	1	1	7	7	1	1	1	1	7	1	1	7	4	4	4	4	4	4	4	4	4	4
2	2	6	9	2	1		7	8													4	4	4	3	4	4	3	3	4	3
2	2	5	66	2	2	10	8	7	2	1	3	1	1	2	1	4	2	2	1	5	2	3	2	2	3	2	3	3	3	1
1	2	5	65	1	2	20	5	10	1	1	1	1	1	1	1	1	7	1	1	7	3	3	3	3	3	3	2	2	2	2
2	1	4	56	1	2	10	4	4	1	1	1	1	1	1	1	1	1	1	1	1	3	3	3	3	3	3	3	3	3	2
1	1	4	57	1	2	4	10	10	4	1	1	1	1	7	1	1	1	1	1	1	3	2	3	3	3	3	3	3	3	2
2	1	3	44	1	2	5	8	9	7	1	1	1	1	7	7	7	1	1	1	1	3	3	4	3	3	4	3	3	3	2
2	2	3	49	1	2		7	9	7	1	1	1	1	1	1	1	1	1	1	1	4	4	4	4	4	4	4	3	1	3
2	1	3	40	1	2	20	7	7	7	1	1	1	1	1	1	1	1	1	1	1	3	3	3	2	3	3	2	4	2	3
1	1	6	73	2	2	1	8	5	1	1	1	1	1	1	1	1	1	1	1	1	3	3	3	3	4	3	4	4	2	3
2	1	6	71	1	2	10	3	9	3	3	2	1	4	4	1	7	2	5	3	1	3	2	2	2	3	2	2	2	3	3
2	2	3	48	1	2	19	7	8	7	2	2	1	1	1	1	1	2	1	1	2	3	3	3	3	3	2	3	2	3	3
2	1	3	40	1	2	3	8	10	2	1	1	1	1	1	1	1	1	1	1	1	4	3	3	3	3	2	2	3	3	3
2	1	4	59	1	2	4	7	8	6	1	1	1	1	1	1	7	1	4	1	1	3	4	3	3	3	2	3	3	3	3
1	1	1	22	2	2		2	4	3	3	1	1	3	1	1	3	1	3	3	1	3	3	2	3	3	3	2	3	3	3
1	2	6	70		2	2	5	8	6	1	1	1	1	1	1	4	1	1	1	1	3	3	3	2	3	3	3	3	3	3
1	2	3	46	1	2	19	6	9	1	1	1	1	1	1	1	1	1	1	1	1	3	3	3	3	3	3	3	3	3	3
2	1	3	43	1	2	2	8	8	1	1	1	1	1	1	1	1	1	1	1	1	3	3	3	3	3	3	3	3	3	3
2	1	3	46	1	2	6	5	7	1	1	1	1	1	1	1	1	1	1	1	1	3	3	3	3	3	3	3	3	3	3
2	1	4	52	1	2	5	4	9	1	1	1	1	1	1	1	1	1	1	1	1	3	3	3	3	3	3	3	3	3	3
1	1	3	43	1	2	15	8	8	1	1	1	1	1	1	1	1	1	1	1	1	3	3	3	3	3	3	3	3	3	3
1	2	5	63		2	2	3.5	6.5	1	1	5	1	2	3	3	5	4	3	4	3	3	3	3	3	3	3	3	3	3	3
2	2	5	69	1	2	5	4	9	1	1	1	1	1	1	1	1	1	1	1	1	3	3	3	3	4	3	4	3	3	3
2	1	1	29	1	2	4	9	9	4	1	1	1	1	1	1	1	1	1	1	1	3	3	3	3	4	3	3	3	3	3
2	1	4	57	1	2	22	4	9	2	1	2	1	1	1	1	6	1	1	2	1	3	3	3	3	4	3	3	3	3	3
2	2	6	79		2	5	7	7	6	1	1	1	6	1	1	1	1	1	1	1	4	3	4	3	4	3	3	3	3	3
2	2	3	45	1	2	4	7	7	5	4	4	1	1	2	1	4	1	1	1	3	4	3	3	3	3	3	3	3	3	3
1	2	6	82	1	2	4	5	9	1	1	1	1	1	1	1	1	1	1	1	1	4	4	4	3	3	4	4	3	3	3
1	2	2	37	2	2	3	5	7	1	1	7	1	1	1	1	1	1	1	3	1	3	3	3	3	4	4	4	3	3	3
1	1	5	67	1	2	18	8	8	2	1	2	1	2	2	2	2	1	2	2	2	3	3	3	3	4	4	4	3	3	3
1	1	6	80	1	2	4	4	9	1	1	1	1	1	1	1	1	1	1	1	1	4	4	4	3	4	4	4	3	3	3
1	1	4	56	1	2	5	3	3	1	1	1	1	1	1	1	1	1	1	2	1	4	3	3	3	3	3	3	4	3	3
1	2	3	42	1	2	3	8	8	2	1	2	1	1	1	1	2	1	2	1	1	3	4	3	3	3	3	4	4	3	3
2	1	3	44	1	2	20	1	8	1	1	1	1	1	1	1	1	1	1	2	1	4	4	4	3	3	3	4	4	3	3
1	1	5	67	1	2	22	5	9	1	1	1	1	1	1	1	2	1	1	1	1	3	4	3	3	3	3	4	3	4	3
2	2	5	62	1	2	5	4.5	7.5	1	1	1	1	5	5	6	6	2	1	7	1	3	3	4	4	3	3	4	4	4	3
1	1	3	45	1	2	25	9	8	6	1	1	1	1	1	1	1	1	1	1	1	3	4	4	3	4	4	4	4	4	3
2	1	1	23	1	2	5	8	9	1	1	1	1	1	1	1	1	1	1	7	1	3	3	3	3	3	3	3	3	3	4
2	2	5	61	1	2	18	7	8	7	1	1	1	1	1	1	1	1	1	1	1	4	4	3	4	4	4	4	3	3	4
1	1	5	63	1	2	10	6	8	3	3	1	1	3	1	1	3	1	3	3	1	4	4	1	3	4	3	4	4	3	4
1	1	4	53	1	2	1	6.5	8.5	2	1	1	1	1	1	1	1	1	1	1	1	4	4	4	3	4	3	3	3	4	4
1	2	6	73	1	2	3	4	7	1	1	1	1	1	1	1	1	1	1	1	1	4	4	4	4	4	3	4	3	4	4
1	2	5	63	1	2	23	7	7	1	1	1	1	1	1	1	1	1	1	1	1	4	4	3	3	3	4	3	3	4	4
1	1	3	42	1	2	20	3	6	1	1	1	1	1	1	1	1	1	4	1	1	4	4	4	4	4	3	3	4	4	4
1	2	6	9		2		7.5	8.5	1	1	1	1	7	1	1	1	1	1	1	1	4	4	4	3	4	4	4	4	4	4
1	2	5	60	1	2	6	5	5	1	1	1	1	1	1	1	1	1	1	1	1	4	4	4	4	4	4	4	4	4	4
2	1	2	38	1	2	12	9.5	9.5	1	1	1	1	1	1	1	1	1	1	1	1	4	4	4	4	4	4	4	4	4	4
2	1	5	67	2	2	20	6	5	7	7	1	1	7	1	1	1	1	7	7	1	4	4	4	4	4	4	4	4	4	4
2	1	6	77	2	2	18	5	7.5	5	5	2	2	5	2	2	5	2	5	5	2	2	2	1	1	1	1	1	1	1	1
2	1	3	47	1	2	15	7	6	7	2	2	2	2	4	2	2	2	2	5	6	2	2	3	2	2	2	2	2	2	2
2	1	4	53	1	2	31	3.5	5.5	2	2	2	2	2	1	1	2	3	1	2	1	2	2	3	2	3	2	2	3	2	3
1	1	5	69		2	3	7.5	8.5	1	1	2	2	1	2	2	1	2	1	1	2	2	3	2	3	3	3	3	1	3	3
2	1	2	34	1	2	8	4	7	1	1	1	2	1	1	1	1	1	1	1	1	3	3	3	2	2	2	3	2	3	3
2	1	2	34	1	2	25	7	7	2	2	2	2	2	2	2	2	1	2	4	6	3	3	3	2	3	2	3	3	3	3
1	1	3	40	1	2	14	8	9	2	1	2	2	1	2	2	1	2	1	1	2	3	3	3	2	3	3	3	3	3	3
2	2	6	77	2	2	12	3	5	2	1	1	2	1	1	1	1	1	1	1	1	3	3	3	3	3	3	3	3	3	3
1	1	4	58	1	2	10	6.5	6.5	1	1	4	2	1	1	1	1	2	1	1	1	3	3	3	3	3	3	3	3	3	3
1	1	5	64	2	2	22	5	5	1	1	2	2	1	2	2	1	2	1	1	2	4	3	3	3	3	3	3	3	3	3
2	2	5	66	1	2	5	4.5	8.5	2	2	2	2	2	2	2	2	2	2	2	2	3	3	3	3	3	3	3	3	3	3
1	2	3	47	1	2	47	9	8	5	2	3	2	2	2	2	2	3	2	2	2	3	3	3	3	3	3	3	3	3	3
2	2	6	74	1	2		2.5	2.5	1	1	3	2	2	1	1	6	2	6	2	2	3	3	3	3	3	3	3	3	3	3
2	1	3	42	1	2	20	8	7	2	1	5	2	1	2	2	1	6	1	5	3	3	3	3	3	3	3	3	3	3	3
1	1	2	31	1	2	3	9	9	1	1	2	2	1	2	2	1	2	2	1	2	4	4	4	3	3	3	3	3	3	3
1	2	3	49	1	2	12	6.5	6.5	2	2	2	2	2	2	2	2	2	2	2	2	1	4	4	3	3	4	4	3	4	3
1	2	6	72	2	2	0.5	5	10	4	4	2	2	4	2	2	4	2	4	4	2	3	4	4	4	4	4	4	3	4	3
1	2	6	76	1	2	4	3.5	6.5	2	2	2	2	2	2	2	2	2	2	2	2	4	3	3	3	3	4	4	4	4	3
1	2	5	66	2	2	39	5	8	4	4	2	2	4	2	2	4	2	4	4	2	4	3	4	4	4	4	4	4	4	3
2	1	2	37	1	2	5	4	4	2	2	2	2	1	1	1	1	7	1	1	7	3	3	3	3	3	2	2	2	2	4
1	1	6	70	1	2	4	8	10	1	1	2	2	1	1	2	1	2	1	1	2	3	4	4	4	4	3	4	4	3	4
1	1	2	38	1	2	4	1	0	4	4	3	3	4	3	3	4	3	4	4	3	2	1	1	1	2	1	1	2	2	1
1	2	3	49	1	2	20			3	3	3	3	3	3	3	3	3	3	3	3	1	1	1	1	1	1	1	1	1	2
2	1	2	30	1	2	5	7	4	7	5	3	3	3	2	3	1	1	6	5	7	2	3	2	1	2	2	2	2	2	2
1	2	2	31	1	2	17	8	6	5	5	3	3	5	3	3	5	3	5	5	3	3	3	4	2	3	2	2	2	2	2
1	2	3	40	2	2	3	3	3	4	4	3	3	4	3	3	4	3	4	4	3	3	3	2	2	2	2	2	3	2	2
2	2	4	53	2	2	22	4	9	1	1	2	3	6	5	1	1	5	2	1	6	3	4	2	2	3	2	2	1	3	2
1	2	3	41	2	2	2	5	5	5	4	3	3	4	3	3	4	3	4	4	3	3	2	3	2	3	2	1	1	3	2
2	1	2	37	2	2	10	5	2	3	3	3	3	3	3	3	3	3	3	3	3	3	3	3	1	2	1	2	3	3	2
1	2	4	54	2	2	31	4	5	3	3	3	3	3	3	3	3	3	3	3	3	2	2	2	2	2	2	3	1	2	3
1	2	4	55	2	2	2	2	2	3	3	3	3	3	3	3	3	3	3	3	3	2	3	4	1	2	2	4	3	2	3
2	2	1	19	2	2	3	5	9	3	3	3	3	3	3	3	3	3	3	3	3	4	3	3	2	2	3	3	3	2	3
1	1	3	42	1	2	0	3	3	2	2	3	3	2	3	3	2	3	2	2	3	3	4	2	3	3	2	3	3	3	3
2	1	2	38		2	2	5	7	1	1	1	3	3	3	3	1	7	1	1	1	3	3	3	3	3	2	3	3	3	3
1	1	3	49	2	2	0.5	8	8	1	1	3	3	1	3	3	1	3	1	1	3	4	4	3	3	3	3	4	3	3	3
1	1	5	61		2	1	7	8	3	3	3	3	3	3	3	3	3	3	3	3	3	3	3	3	3	3	3	3	3	3
1	1	4	51	2	2		4	5	3	3	3	3	3	3	3	3	3	3	3	3	2	3	3	3	3	3	4	3	3	3
2	1	4	53	1	2	9	3	5	3	3	3	3	3	3	3	3	3	3	3	3	3	3	3	3	3	3	3	3	3	3
2	1	1	19	2	2	17	10	10	1	1	1	3	1	1	1	1	2	1	1	3	4	4	3	3	4	3	3	3	3	3
1	1	5	64		2	4	5.5	7.5	3	3	3	3	3	3	3	3	3	3	3	3	4	4	4	4	4	3	3	3	3	3
1	2	4	56	1	2	27	3	2	7	7	7	3	6	5	5	7	7	1	7	3	4	4	4	3	4	4	4	4	4	3
1	1	1	25	2	2	7	5	6	5	4	3	3	4	3	3	4	3	4	4	3	2	4	2	2	1	2	3	3	2	4
2	1	5	60	1	2	13	5	5	3	3	3	3	3	3	3	3	3	3	4	3	4	4	4	3	3	3	4	4	3	4
1	1	6	74		2	4	4.5	5.5	1	1	3	3	1	3	3	1	3	1	1	1	4	4	4	4	4	4	4	4	4	4
1	1	2	31		2	10	9	9	2	1	3	3	1	3	3	1	1	3	3	1	4	4	4	4	4	4	4	4	4	4
1	1	4	59	2	2	31	8	9	3	3	3	3	3	3	3	3	3	3	3	3	2			3		3	3
1	2	4	56	1	2	39	4.5	9.5	1	1	3	3	1	3	3	1	3	1	1	3
1	2	3	47	2	2	20	5	3	7	7	1	4	7	1	1	4	1	5	1	1	2	3	2	2	3	2	2	2	2	2
1	2	4	52	2	2	2	8	9	3	3	4	4	3	4	4	3	4	3	3	4	3	3	3	3	3	3	3	3	3	3
1	1	5	67	1	2	2	4	8	4	4	4	4	4	4	4	4	4	4	4	4	3	3	3	3	3	3	3	3	3	3
2	1	3	46	1	2	8	7	7	6	4	1	4	2	2	1	2	2	2	6	6	4	4	3	3	3	3	3	3	3	3
1	2	3	44	1	2	20	9.5	9.5	1	1	4	4	1	4	4	1	4	1	1	4	4	4	4	4	4	4	4	4	4	4
1	1	5	60	2	2	1	4.5	2	3	3	5	5	3	5	5	3	5	3	3	5	2	2	1	1	2	2	1	2	2	1
1	1	2	34	1	2	2	8	4	5	5	3	5	2	5	4	2	2	2	4	2	3	3	3	3	3	3	3	1	3	2
2	1	2	39	1	2	1	8	8	2	4	4	5	2	3	5	3	2	1	3	1	3	2	2	3	3	3	3	2	3	2
2	1	4	55	1	2	15	3	3	3	3	5	5	3	3	4	5	6	1	5	2	3	3	3	3	3	3	3	3	3	3
1	1	2	34	2	2	34	7	5	3	2	5	5	2	5	5	2	5	2	2	5	4	4	3	3	3	3	4	3	3	3
1	1	6	78	2	2	3.5	3	2	3	3	5	5	3	5	5	3	5	3	3	5	3	4	3	3	3	4	4	3	3	3
1	1	1	29	2	2	1	7	7	1	1	5	5	1	1	5	1	5	1	1	5	4	3	4	3	3	4	4	4	3	3
1	2	5	62	1	2	0.5	4.5	4.5	5	4	6	6	4	6	6	4	6	4	4	6	3	2	3	2	2	2	2	1	3	2
2	2	4	52	1	2	15	8	8	2	1	6	6	1	1	1	1	6	2	2	6	2	3	3	3	3	3	3	3	2	3
2	1	2	33	1	2	5	1	8	1	1	7	7	1	7	7	1	7	1	1	7	3	3	3	3	3	3	2	2	2	2
1	2	4	55	2	2	3	3	3	1	1	7	7	6	1	3	3	7	1	6	3	2	2	2	2	2	3	3	2	3	2
1	1	4	51		2	4	9	9	1	1	1	7	4	1	1	6	1	1	7	1	4	4	4	3	3	3	3	3	3	3
1	2	4	53	2	2	0.5	8	5	2	2	1	7	1	1	1	1	1	2	1	1	3	3	3	3	3	4	4	3	3	3
2	2	6	81	1	2			9.5	3	1	7	7	7	7	7	5	1	1	1	1	2	3	4	4	4	4	3	3	3	4
1	2	2	30	1	2	2.5	2	5	7	1	1	7	1	1	1	4	1	1	1	1	4	4	3	3	3	4	3	4	3	4
1	2	5	61	2	2	6	8	7	1	1	7	7	1	1	1	1	1	1	1	1	4	3	4	4	4	4	4	4	4	4
1	1	5	62	1	3	4	5	5	6	6	2	1	2	1	1	1	1	1	1	2	3	3	3	3	2	2	2	2	2	2
1	1	1	19	2	3	19	3	6	6	3	1	1	3	1	1	1	1	2	5	1	3	3	2	2	1	2	4	3	2	3
2	1	5	64	1	3	25	8.5	8.5	2	1	1	1	2	1	1	1	1	1	1	2	3	3	3	3	3	3	3	2	3	3
1	1	2	35	1	3		5	8	1	1	1	1	1	1	1	1	1	1	1	1	3	3	3	3	3	2	4	3	3	3
1	2	2	31	1	3	0.5	8	8	2	2	1	1	1	1	1	1	1	1	3	1	3	3	3	2	2	3	3	3	3	3
1	2	5	61	1	3	10	3.5	8	1	1	1	1	1	1	1	1	1	1	1	1	4	3	3	3	3	3	3	3	3	3
2	2	6	77	1	3	25	5.5	5.5	1	1	1	1	1	1	1	1	1	1	1	1	3	3	3	3	3	3	3	3	3	3
2	1	4	57	1	3	20	5	8	7	1	1	1	1	1	1	1	1	1	1	1	3	2	3	3	3	3	3	3	3	3
1	1	5	62		3	20	9	9	1	1	2	1	1	1	1	1	1	1	1	1	3	3	3	3	3	3	3	3	3	3
1	2	5	69	1	3	22	8	9	1	1	1	1	1	1	1	3	1	1	1	1	3	3	3	3	3	3	3	3	3	3
1	2	6	71	1	3	22	7	9	1	1	1	1	1	1	1	1	1	1	1	1	4	3	4	3	3	3	3	3	3	3
1	2	6	72	1	3	3	7.5	7.5	1	1	1	1	1	1	1	1	1	1	1	1	4	3	4	3	3	3	3	3	3	3
2	2	3	48	1	3		8	10	1	1	1	1	1	1	1	1	1	1	1	1	3	3	3	3	3	4	4	3	3	3
1	2	3	40	2	3	3	8	8	1	1	1	1	1	1	1	1	1	1	1	1	4	4	4	3	4	4	3	3	3	3
1	1	1	20	1	3	4	7	6	5	4	1	1	2	1	1	4	4	1	3	1	4	3	3	3	3	2	4	4	3	3
1	1	2	35	1	3	10	7	10	3	2	1	1	1	1	1	1	1	1	1	1	3	3	3	2	2	3	3	4	3	3
2	2	4	55	1	3	17	1.5	1.5	1	1	1	1	1	1	1	2	1	1	1	1	3	3	3	3	4	4	3	4	3	3
1	1	3	46	1	3	10	9	9	1	1	1	1	1	1	1	1	1	1	1	1	4	3	4	3	4	3	4	3	4	3
1	1	4	52	1	3	21	6	9	7	1	1	1	1	1	7	1	1	1	1	1	3	3	4	3	4	4	4	4	3	4
1	1	3	47	1	3	21	7	8	6	2	2	1	1	1	2	1	1	2	2	1	4	4	3	4	4	4	4	3	4	4
2	2	3	45	1	3	0.5	6	7	5	5	1	1	5	1	1	5	1	5	5	1	3	4	3	4	4	4	4	4	4	4
2	1	4	55	1	3	5	4	5	1	1	1	1	1	1	1	1	1	1	1	1	4	4	4	4	4	4	4	4	4	4
1	2	5	63	1	3	23	10	10	1	1	1	1	1	1	1	1	1	1	1	1	4	4	4	4	4	4	4	4	4	4
1	2	3	41	1	3	5	7	10	3	3	2	2	3	2	2	3	2	3	3	2	3	3	2	2	1	2	3	3	2	3
1	2	1	25	1	3	2	7	5	5	2	2	2	1	1	1	1	1	1	1	1	3	4	3	3	2	2	3	4	2	3
2	1	1	19	2	3	19	8	8	3	3	2	2	3	2	2	3	2	3	3	2	3	3	3	2	3	2	3	3	3	3
1	1	4	57	1	3	20	9	9	1	1	2	2	1	1	1	2	2	1	1	2	3	3	3	3	2	3	3	3	3	3
1	1	4	52	1	3	20	4	4	2	1	1	2	7	1	1	1	2	1	1	1	3	3	2	3	3	3	3	3	3	3
2	2	4	54	1	3	20	2.5	2.5	2	2	2	2	2	2	2	2	6	2	2	1	4	3	2	3	3	3	3	3	3	3
2	2	6	73	1	3	2	6	9	1	1	2	2	1	1	1	1	1	1	1	2	3	3	3	3	3	3	3	3	3	3
1	1	2	39	1	3	5	7	10	2	2	2	2	1	1	1	1	1	1	1	2	3	3	3	3	4	3	4	3	3	3
1	2	3	47	2	3	3	8.5	7	1	1	2	2	1	2	2	1	2	1	1	2	3	3	3	3	4	3	4	3	3	3
2	2	4	52	1	3	18	7	8	3	1	2	2	1	2	2	2	2	1	1	3	4	4	3	3	3	3	3	3	4	3
1	2	6	83	1	3	3	7	9	1	1	2	2	1	2	2	1	2	1	1	2	4	4	3	4	3	4	4	4	4	3
1	2	5	69	1	3	4	9	8	5	5	2	2	5	2	2	5	2	5	5	2	4	4	4	3	3	4	4	4	4	3
1	1	4	50	1	3	4	9	8	2	2	2	2	2	2	2	2	2	2	2	2	4	3	4	3	4	4	4	3	4	4
2	2	4	53	1	3	25	7.5	9	6	2	4	2	3	1	2	1	3	3	1	2
2	2	4	57	1	3	10	6	8	2	3	3	3	4	2	2	5	4	4	4	4	3	3	3	3	3	2	3	2	3	2
1	2	6	76	1	3	4	5.5	6.5	3	3	3	3	3	3	3	3	3	3	3	3	3	3	3	3	2	1	1	2	2	3
1	1	1	22	2	3	3	4.5	5.5	6	6	3	3	6	3	3	6	3	6	6	3	3	2	2	2	3	2	3	3	3	3
1	1	1	23	2	3	3	7	4	6	6	2	3	5	2	2	5	4	6	6	2	3	3	3	2	3	2	3	3	3	3
1	1	6	70	1	3	20	6	7	3	3	3	3	3	3	3	3	3	3	3	3	4	3	4	3	3	2	2	3	3	3
1	1	3	41	1	3	5	4	7	4	4	3	3	4	3	3	4	3	4	4	3	3	3	3	2	3	3	3	3	3	3
1	1	5	65	1	3	20	5	5	1	1	4	3	1	4	4	5	3	1	1	2	4	3	3	3	3	3	3	3	3	3
1	2	4	56	1	3	21	7	7	3	3	3	3	3	3	3	3	3	3	3	3	3	3	3	3	3	3	3	3	3	3
1	1	4	50	1	3	2	3	3	4	3	3	3	3	3	3	3	3	3	3	3	3	3	3	3	3	3	3	3	3	3
2	1	3	47	2	3	20	4	6	1	1	2	3	2	2	1	4	2	2	3	2	3	3	3	3	4	3	4	4	3	3
1	1	1	23	2	3	4	9	8	4	2	1	3	2	1	1	1	1	1	4	2	3	3	3	2	3	4	3	4	3	3
1	2	6	88	2	3	4	5	5	3	3	3	3	3	3	3	3	3	3	3	3	4	4	4	4	3	3	4	2	4	4
1	1	6	70	1	3		5	7	1	1	4	4	1	4	4	1	4	1	1	4	2	2	2	1	2	2	3	1	2	2
1	1	6	70	2	3	20	4.5	3.5	4	4	4	4	4	4	4	4	4	4	4	4	4	4	3	4	4	4	3	3	3	3
2	2	6	74	1	3	3	5	8.5	5	5	4	4	5	4	4	5	4	5	5	4	4	4	4	3	4	4	3	3	3	3
1	1	6	71	1	3	3	5.5	7.5	1	1	4	4	1	4	4	1	4	1	1	4	3	4	4	3	3	3	4	4	4	4
2	1	4	52	1	3	22	10	7	1	1	4	4	1	4	4	1	4	1	1	4	4	3	4	3	4	3	4	4	4	4
1	2	5	64	1	3	3	6.5	3.5	4	4	7	4	4	7	7	4	7	4	4	7	4	4	4	3	4	4	4	4	4	4
2	1	1	24	2	3	20	3	3	5	5	5	5	5	5	5	5	5	5	5	5	3	3	3	2	2	2	3	3	3	3
2	2	5	60	1	3	17	5	8	1	1	3	6	1	1	1	1	5	3	1	1	3	3	4	3	3	3	2	2	3	3
2	2	3	48	1	3	15	5	7	1	1	7	6	1	1	2	1	2	1	1	1	3	3	3	3	2	2	3	3	3	3
2	2	5	63	1	3	6	3	7	2	1	1	7	1	1	1	1	1	1	1	7	4	3	3	3	4	3	3	2	3	3
2	1	5	65	2	3	40	5	10													4	3	4	3	3	3	3	3	3	3
